# Supplementary material for: Effective Relationships Between Younger Caregivers and Older Care Recipients Across a Continuum of Formal Residential Care Settings: A Scoping Review and a Critical Analysis
Source: Public Health Rev. 2024 Mar 27;45:1606562. doi: 10.3389/phrs.2024.1606562 (PMC11004294; doi:10.3389/phrs.2024.1606562)
Supplement: Supplementary file 1 [file Table2.xlsx]

## Sheet: Sheet1
Article no.	YEAR	AUTHOR	PUB/JNL	TITLE	COUNTRY	AIM	SETTING	SAMPLE	DESIGN	METHOD	FINDINGS
SR 3.4	2001	Berdes, C., & Eckert, J. M. (2001). Race relations and caregiving relationships: A qualitative examination of perspectives from residents and nurse's aides in three nursing homes. Research on aging, 23(1), 109-126.	Research on Ageing	Race Relations and Caregiving Relationships	USA	To explore the effects of racial and ethnic differences between residents and nurse’s aides in nursing homes from the perspectives of both groups.	Nursing home	60 participants - 30 residents & 30 Nurse aids BOTH	Qualitative	Semi-structured interviews	Many CG experience racism in their work with OP. CG who discounted racism from OP as a result of age, condition were able to maintain a caring relationship with OP. Intra-personal - subjective experiences, feelings of CG when confronted with racism.
	2001	Bergland, A., & Kirkevold, M. (2001). Thriving—A useful theoretical perspective to capture the experience of well-being among frail elderly in nursing homes. Journal of Advanced Nursing, 36, 426–432.	Research in Nusing Health	Resident-Caregiver Relationships and Thriving among Nursing Home Residents	Norway	To describe nursing home residents’ experiences and perceptions of relationships with caregivers and to explore their importance to thriving	Nursing home	26 mentally lucid residents - 20 women & 6 men OP ONLY	Descriptive, exploratory	Field observations & open ended interviews	Interactions between residents and caregivers depend on the needs and expectations of the residents. Differing abilities varies of OP to establish or engage in supportive relationships with the caregivers. The caregivers bear the responsibility for creating an environment that is supportive of thriving among all residents, regardless of their level of ability and personal resources. Socioemotiona…
SR 3.7	2001	Bowers, B. J., Fibich, B., & Jacobson, N. (2001). Care-as-service, case-as-relating, care-as-comfort: Understanding nursing home residents' definitions of quality. The Gerontologist, 41(4), 539-545.	The gerontologist	Care-as-Service, Care-as-Relating, Care-as-comfort: Understanding Home Residents' Definition of Quality	USA	To explore how nursing home residents define quality of care	LTC Facility	26 residents OP ONLY	Grounded dimensional analysis	In depth interviews	Residents defined quality in three ways: (a) Care-as-service residents focused on instrumental aspects of care. They assessed quality using the parameters of efficiency, competence, and value. (b) Care-as-relating residents emphasized the affective aspects of care, defining quality as care that demonstrated friendship and allowed them to show reciprocity with their caregivers. (c) Care-as-comfort…
SR 2.4 ???	2003	Edvardsson, J. D., Sandman, P. O., & Rasmussen, B. H. (2003). Meanings of giving touch in the care of older patients: becoming a valuable person and professional. Journal of clinical nursing, 12(4), 601–609.	Jnl Clin Nursing	Meanings of giving touch in the care of older patients: becoming a valuable person and professional	Sweden	To illuminate CG's meanings of giving touch in nursing care of older patients.	Different care settings	12 participants - Health care professionals - all qualified - nurses/OT's CG ONLY	Qualitative inquiry	Open-ended interviews	The findings show that giving touch in the care of older patients is a transforming experience, where one suddenly perceives oneself as both a valuable person and professional who no longer powerlessly confronts patients' haunted and disrupted bodies, but who, by means of touch, has gained power to ease this suffering.
SR 3.3	2005	Anderson, R. A., Ammarell, N., Bailey, D., Jr., Colón-Emeric, C., Corazzini, K. N., Lillie, M., Piven, M. L. S., Utley-Smith, Q., & McDaniel, R. R., Jr. (2005). Nurse Assistant Mental Models, Sensemaking, Care Actions, and Consequences for Nursing Home Residents. Qualitative health research, 15(8), 1006-1021.	Qualitative Health research	Nurse Assistant Mental Models, Sensemaking, Care Actions, and Consequences for Nursing Home Residents	USA	IIluminating the cognitive processes of CNAs in caregiving will provide new knowledge to inform nursing home management practices and public policy.	Nursing Home	11 Female CNA CG ONLY	Case Study	Observations Open ended Interviews	Two mental models guide CG’s in resident care. The Golden Rule and Mother Wit. Both impact the way CG’s approach relationships and care they offer OP. Impacted CG self control and affection but also resulted in CG infantilising OP and treating them like children. CG motivations for care offered outlined. Some description of how these intra-psychic factors translate into caring behaviour and impac…
SR 3.6	2007	McGilton, K. S., & Boscart, V. M. (2007). Close care provider–resident relationships in long-term care environments. Journal of Clinical Nursing, 16(11), 2149-2157. .	Jnl of Clinical Nursing	Close care provider-resident relationships in long-term care environments	Canada	To analyse perceptions of residents, family and care providers, with regard to close care provider–resident relationships in long-term care.	Care facility	25 residents, 25 family members & 32 care providers BOTH	Descriptive	Face-to-face & telephone interviews	Care providers perceived the closeness of relationships by the degree of reciprocity they experienced with their residents and by their emotional connection with them. Residents defined close relationships with care providers based on the care providers’ availability, caring attitude and behaviours. Feeling connected, Knowing the resident, Reciprocity, Confidant, Having my best interests at heart…
SR 1.5	2007	Westin, L., & Danielson, E. (2007). Encounters in Swedish nursing homes: a hermeneutic study of residents' experiences. Journal of advanced nursing, 60(2), 172–180.	Jnl Adv Nursing	Encounters in Swedish nursing homes: a hermeneutic study of residents’ experiences	Sweden	To illuminate and interpret the meaning of residents’ experiences of encounters with nurses in nursing homes.	Nursing Home	12 Residents 5 men, 7 women OP ONLY	Qualitative	Narrative Interviews	OP described experiences and needs as: Being somebody, To be seen, To be confirmed, To be respected, To be affected or not being somebody and not to be all above. Being part of a community, To share life with someone, To live in a meaningful way.
SR 8.2	2009	Wilson, C. B., & Davies, S. (2009). Developing relationships in long term care environments: the contribution of staff. Journal of Clinical Nursing (Wiley-Blackwell), 18(12), 1746-1755.	Jnl Clin Nusring	Developing Relationships in long term care environments: the contribution of staff	England	To consider how staff in long term care environments contribute to the development of their relationship with older people through the routines of care.	Care Homes	59 participants - 16 residents, 25 staff members & 18 families BOTH	Constructivist	Observations, interviews & focus groups	The findings reported here reveal how the approach staff adopted during care delivery became an important influence on the type of relationships that developed. 3 types of interaction, pragmatic task-related relationships mean getting the job done and getting to know the resident; personal responsive relationships mean finding out what matters and what is important for the resident and reciprocal…
SR 1.2	2010	Medvene, L. J., & Lann-Wolcott, H. (2010). An exploratory study of nurse aides communication behaviours: Giving positive regard as a strategy. International Journal of Older People Nursing, 5(1), 41-50.	Intl Jnl Older People Nursing	An exploratory study of nurse aides’ communication behaviours: giving 'positive regard' as a strategy	USA	To identify the communication behaviours and strategies used by socially skilled geriatric nurse aides working with residents in long term care facilities.	Nursing Home	16 Nurse Aides 15 femaile, 1 male CG ONLY	Qualitative	Semi-structured interviews	The novel finding that all of the aides used a communication strategy that could be characterized as ‘giving positive regard’, defined as acknowledging the resident, treating the resident with respect.
SR 4.1	2011	Levy-Storms, L., Claver, M., Gutierrez, V. F., & Curry, L. (2011). Individualized care in practice: Communication strategies of nursing aides and residents in nursing homes. Journal of Applied Communication Research, 39(3), 271-289	Jnl of App Com Research	Individulized Care in Practice: Communication Strategies of Nursing Aides and Residents in Nursing homes	USA	To characterize the meaning of and experiences with individualized care from the perspectives of both nursing aides and nursing-home residents.	Nursing Homes	17 Nursing aides & 15 residents from 2 nursing homes BOTH	Focus-group methodology	Focus groups	Four themes emerged related to communication strategies: (a) getting to know versus maintaining a protective distance, (b) mutual respect versus disrespect, (c) avoiding versus addressing conflict, and (d) equity versus perceived favoritism. Three interpersonal dimensions: mutuality, continuity, and emotional distance observed. A connection can be made between communication and quality of care in…
SR 3.2	2011	Nakrem, S., Vinsnes, A. G., & Seim, A. (2011). Residents’ experiences of interpersonal factors in nursing home care: A qualitative study. International Journal of Nursing Studies, 48(11), 1357-1366.	Int Jrnl Nursing Studies	Residents' experiences of interpersonal factors in nursing home care: A qualitative Study	Norway	To describe the nursing home residents’ experience with direct nursing care, related to the interpersonal aspects of quality of care.	Nursing home	15 mentally lucid residents OP ONLY	Descriptive exploratory	In depth interviews	Quality nursing care in nursing home implies a balanced, individual approach to medical, physical and psychosocial care, including interpersonal aspects of care. The interpersonal relationship between resident and nurse implies long-term commitment, reciprocal relationship on a personal level and interpersonal competence of the nurses to understand each resident’s needs.
SR 4.2	2012	Custers, A. F. J., Westerhof, G. J., Kuin, Y., Gerritsen, D. L., & Riksen-Walraven, J. M. (2012). Relatedness, autonomy, and competence in the caring relationship: The perspective of nursing home residents. Journal of Aging Studies, 26(3), 319-326.	Jnl of Ageing Studies	Relatedness, autonomy, and competence in the caring relationship: The perspective of nusing home residents	Netherlands	To investigate the importance and experiences of relatedness, autonomy, and competence in the caring relationship from the perspective of residents of somatic nursing homes.	Nursing home	75 recently admitted somatic nursing home residents OP ONLY	Longitudinal study	Structured questionaires & semi-structured interviews	The results show that relatedness was considered as more important than autonomy and competence, on average, but there also was large variation between residents in the importance attached to these three needs.
SR 10.3	2013	Hwang, H. L., Hsieh, P. F., & Wang, H. H. (2013). Taiwanese long-term care facility residents' experiences of caring: a qualitative study. Scandinavian Journal of Caring Sciences, 27(3), 695-703.	Scan Jnl Caring Sci	Taiwanese long-term care facility residents' experiences of caring: a qualitative study	Taiwan	To elucidate the nature of caring by describing the experience of elderly residents of Taiwan LTCFs.	LTC Facility	12 participants - elderly residents OP ONLY	Qualitative	Semi-structured interviews	The findings of this study confirm the need for managers of LTCFs to address the physical and psychosocial needs of their residents. The findings can be used to develop education programmes and clinical protocols for nurses in the caring field and to develop instruments for measuring perceived caring in LTCFs. The study uses Caring Process - Watson (Caritas) as a basis for evaluating care from OP…
SR 2.17	2013	Walsh, K., & Shutes, I. (2013). Care relationships, quality of care and migrant workers caring for older people. Ageing & Society, 33(3), 393-420.	Aging and Society	Care relationships, quality of care and migrant workers caring for older people	UK	To explore the relationship between migrant care workers and older people in Ireland and the UK	Nursing Home	41 Residents. 90 Migrant care workers BOTH	Mixed method	Focus groups. semi-structured interviews	Significant element of reciprocity embedded within the care relationship. Relationships are characterised by a reciprocal, need orientated or friendship and familial-like set of dynamics. Older people and migrant care workers connect in care experiences and products of their experiences. Reflecting a relational co-construction. The care relationship is, thus, potentially a means of enhancing the …
SR 2.16	2014	Dybvik, T. K., Gjengedal, E., & Lykkeslet, E. (2014). At the mercy of others - for better or worse. Scandinavian Journal of Caring Sciences, 28(3), 537-543.	Scandanavian Jnl Caring Sciences	At the mercy of others - for better or worse	Norway	To identify typical aspects related to a good life in a nursing home according to OP descriptions.	Nursing Home	6 Residents OP ONLY	Lifeworld perspective	In depth interviews	The findings identified both physical and psychosocial elements, and the following three main themes emerged: receiving help when the body fails is good, meaningful days despite loss and limitations, and time as a friend or foe.
SR 7.7	2014	Marsden, S., & Holmes, J. (2014). Talking to the elderly in New Zealand residential care settings. Journal of Pragmatics, 64, 17-34.	Jnl of Pragmatics	Talking to the elderly in New Zealand residential care settings	New Zealand	To analyse the talk between caregivers and care receivers as co-constructed negotiations of social meaning.	Residential care home	About 700 participants over 35 workplaces OP ONLY	Ethnographic	Participant observation	The data suggests that interactions between carers and older residents are rich and complex, often raising issues of threat for both participants.
	2014	Palacios-Ceña, D., Losa-Iglesias, M. E., Gómez-Calero, C., Cachón-Pérez, J. M., Brea-Rivero, M., & Fernández-de-las-Peñas, C. (2014). A qualitative study of the relationships between residents and nursing homes nurses. Journal of Clinical Nursing, 23(3-4), 550-559. cn.12202	Jnl of Clinical Nursing	A qualitative study of the relationships between residents and nuirsing homes nurses	Spain	To explore the relationships between residents and nurses in Spanish nursing homes.	Nursing home	26 participants OP ONLY	Qualitative, phenomenological	Unstructured & Semi-structured interviews, recearch field notes, personal dairies and letters from residents	Two main themes emerged: (1) ‘meeting the nursing home nurses,’ residents interact with nurses and establish relationships with them. The relationship is perceived as positive yet distant, and at times it is difficult to establish a closer relationship; and (2) ‘managing relationships with the nursing home nurses,’ residents learn to manage their relationships with the nurses, acquiring new behav…
SR 2.2	2014	Plejert, C., Jansson, G., & Yazdanpanah, M. (2014). Response practices in multilingual interaction with an older Persian woman in a Swedish residential home. Journal of Cross-Cultural Gerontology, 29(1), 1-23.	Jnl Cross Cult Geront	Response Practices in Multilingual Interaction with an older Persian woman in a Swedish residential Home	Sweden	To investigate a care encounter between an older multilingual (Farsi/Swedish/English) Persian woman and staff in an ordinary, Swedish residential home.	Nursing Home	1 Older resident. 2 Caregivers BOTH	Conversation analysis	Case study audio recording	Three approaches to care delivery influenced the type of relationships that were developed between residents, families and staff, individualised task-centred, resident-centred and relationship-centred.
	2014	Roos, V., & Du Toit, F. (2014). Perceptions of effective relationships in an institutional care setting for older people. SA Journal of Industrial Psychology, 40(1).	SA Journal of Industrial Psychology	Perceptions of effective relationships in an institutional care setting for older people	RSA	To explore what older people perceived as effective relationships in an institutional residential setting.	Residental home	Residents - 9 males 10 females OP ONLY	World Café, qualitative participatory action	Positively framed questions. Visual and textual data.	Older residents perceive care managers as friendly and trustworthy and co-residents as caring. Care managers were seen as flexible, empathetic and congruent leaders and they confirmed residents. Relationships between residents were parallel-defined with relational qualities such as empathy and unconditional acceptance. Residents’ needs for privacy were honoured and they felt confirmed. Group dyna…
	2014	Teka, A., & Adamek, M. E. (2014). “We prefer greeting rather than eating:” Life in an elder care center in Ethiopia. Journal of cross-cultural andgerontology, 29, 389-404.	Jnl Cross Cult Geront	"We Prefer Greeting Rather Than Eating:" Life in an Elder Care Center in Ethiopia	Ethiopia	To explore the psycho-social needs of older adults in a residential elder care center in Ethiopia from the perspective of both staff and residents.	Care Center	29 participants - 24 residents & 5 staff persons BOTH	Ethnology	Observation, interviews & Focus groups	The results are presented according to the five overarching themes that emerged from the data:gratitude for shelter despite inadequate provisions, lack of professional care, a strong desire for meaningful social interaction, the centrality of spiritual coping, and old age as a blessing.
SR 7.4	2014	Westerhof, G. J., van Vuuren, M., Brummans, B. H. J. M., & Custers, A. F. J. (2014). A Buberian approach to the co-construction of relationships between professional caregivers and residents in nursing homes. The Gerontologist, 54(3), 354-362.	The gerontologist	A Buberian Approach to the Co-construction of Relationships Between Professional Caregivers and Residents in Nursing homes	Netherlands	To analyze interactional data from an observational study on morning care between caregivers and residents in Dutch nursing homes.	Nursing Homes	Case study BOTH	Observational	Non-participant observation	I-it versus I-Thou as an approach to understand the relationship between CG and OP, and moving from seeing OP as "It" which occurs in task-orentated care, to a "Thou" allows for greater value of the personhood of the OP, and thus impacts the relationship.
SR 4.3	2015	Figueredo-Borda, N., & Zabalegui-Yárnoz, A. (2015). Long-Term Care of the Elderly in Uruguay. Journal of Transcultural Nursing, 26(2), 178-184.	Jnl of Transcultural Nursing	Long-Term Care of Elderly in Uruguay	Uruguay	To exlpore perceptions of long-term care of the elderly in Uruguay	LTC Facility	23 participants - 7 providers of direct care, 8 admin/center managers & 8 residents BOTH	Participant observation	Participation observation & in-depth interviews	Meaning of care: ensuring the dignity of the person, meeting basic needs, and caregiver duties. CG and R experience of care: excessive burden, compassionate disposition to care, exchange of affection, recognition, solidarity.
SR 3.5	2015	Roberts, T., & Bowers, B. (2015). How nursing home residents develop relationships with peers and staff: A grounded theory study. International Journal of Nursing Studies, 52(1), 57-67.	Int Jrnl Nursing Studies	How nursing home residents develope relationships with peers and staff: A grounded theory study	USA	To explore the ways resident develop relationships with peers and staff in nursing homes.	Nursing home	Residents - OP ONLY	Qualitative grounded theory approach	Unstructured one-on-one open ended interviews	Residents developed relationships with peers and staff largely as an unintended consequence of trying to have a life in the nursing home. Having a life was a two-step process: life motivations (Being Self and Creating a Positive Atmosphere) & the strategies residents used for achieving their required daily activities (Passing Time and Getting Needs Met).
SR 10.1	2015	Tayab, A., & Narushima, M. (2015). “Here for the Residents”: A Case Study of Cultural Competence of Personal Support Workers in a Long-Term Care Home. Journal of Transcultural Nursing, 26(2), 146-156.	Jnl of Transcultural Nursing	"Here for the residents":A Case Study of Cultural Competence of Personal Support Workers in a Long-Term Care Home	Canada	To explore the perception of cultural competence of personal support workers (PSWs) in a long-term care (LTC) home in Ontario.	LTC Facility	6 participants - employees at the LTC Home CG ONLY	Qualitative case study	Document analysis, key informant interview & focus groups	The findings illuminated the PSWs’ broad definition of culture, the processof developing cultural competence and its strong connections to person-centered care, and the organizational factors that facilitate or hinder PSWs’ cultural competence.
SR 6.6	2016	Eldh, A. C., van der Zijpp, T., McMullan, C., McCormack, B., Seers, K., & Rycroft‐Malone, J. (2016). ‘I have the world's best job'—Staff experience of the advantages of caring for older people. Scandinavian Journal of Caring Sciences, 30(2), 365-373	Scan Jnl Caring Sci	I have the world's best job' - staff experience of the advantages of caring for older people	Ireland, Netherlands & Sweden	To explore staff experience of the advantages of working in LTC settings for older people	LTC Facilities	85 participants - 26 Ireland, 10 Netherlands & 49 Sweden CG ONLY	Narrative description	Interviews	Working in LTC signifies bonding with the older people residing there, their next of kin and the team members. It means autonomy in one’s daily tasks amalgamated with being a part of an affirmative team. Participants reported a sense of accomplishment and fulfilment; caring meant consideration and recognition of the older people and the relationships formed, which provided for professional and pe…
SR 6.4	2016	Høy, B., Lillestø, B., Slettebø, Å., Sæteren, B., Heggestad, A. K. T., Caspari, S., Aasgaard, T., Lohne, V., Rehnsfeldt, A., Råholm, M.-B., Lindwall, L., & Nåden, D. (2016). Maintaining dignity in vulnerability: A qualitative study of the residents’ perspective on dignity in nursing homes. International Journal of Nursing Studies, 60, 91-98.	Intl Jnl of Nursing Studies	Maintaining dignity in vulnerability: A qualitative study of the residents' persepectiveon dignity in nursing homes	Scandinavia	To illuminate the meaning of maintaining dignity from the perspective of older people living in nursing homes.	Nursing homes	28 nursing home residents OP ONLY	Qualitative	Individual interviews	The meaning of maintaining dignity was constituted in a sense of vulnerability to the self, and elucidated in three major interrelated themes: Being involved as a human being, being involved as the person one is and strives to become, and being involved as an integrated member of the society. CG Maintaining OP dignity through discretion and supporting OP efforts ot look good and maintain independ…
SR 1.3	2016	Lung, C.-C., & Liu, J. Y. W. (2016). How the perspectives of nursing assistants and frail elderly residents on their daily interaction in nursing homes affect their interaction: a qualitative study. BMC geriatrics, 16, 13.	BMC Geriatrics	How the perspectives of nursing assistants and frail elderly residents on their daily interaction in nursing homes affect their interaction: a qualitative study	Hong Kong	To identify the types of daily interactions perceived by NAs and residents. We also investigated those intentions / beliefs held by NAs and residents that might direct their interactive behaviors.	Nursing Home	18 Nursing Assistants 15 Residents BOTH	Descriptive, exploratory	Unstructured interview	3 types of interactions found: physiological, cordial, reciprocal social. Positive interactions promotes well-being, co-operation with care, mutual reciprocal interaction which is good for both OP and CG.
SR 3.1	2017	de Guzman, A. B., Valdez, L. P., Pascasio, B. N. D. C., Pascual, F. J. C., & Pelayo, S. C. (2017). When everything is under control: Chronicling the affective containment experiences of Filipino elderly in institutionalized settings. Educational Gerontology, 43(5), 226-237.	Edu Gerontology	When everything is under control: Chronicling the affective containment experiences of Filipino elderlyin institutionalised setting	Philippines	To describe the process by which affective containment is experienced by a select group of institutionalized Filipino elderly.	institutionalised care settings	20 Filipino elderly OP ONLY	Grounded theory design	Cartographic sketch and indepth one-on-one interview	Three unique and fascinating sets of phases emerged relative to how affective containment was experienced by a select group of institutionalized Filipino elderly. Dubbed as the 3-Stage Analogy of Elderly Affective Containment, this model describes how emotions are managed through the acts of Holding-up, Gearing-up, and Opening-up. Similar to the ability of a dam to contain and distribute water, t…
SR 3.0	2017	Jansson, G., Wadensjö, C., & Plejert, C. (2017). Managing complaints in multilingual care encounters. Multilingua, 36(3), 313-345.	Mulitilingua	Managing complaints in multiligual care encounters	Sweden	To examine the handling of an older person’s complaints in multilingual care encounters that involve participants who do not share a common language.	Residential Homes	8 Participants - all care givers CG ONLY	Conversation analysis	Video recording & ethnographic fieldwork	The findings from this study provide evidence for the creativity and attentiveness of caregivers with different knowledge in different languages in using their multilingual competence. Pursuing the role of a mediator between the resident and a colleague through translating, rephrasing, and voicing talk stands out as an essential resource in these settings of multiparty interaction, where the part…
	2019	Adra, M., Aharonian, Z., & Sibai, A. M. (2019). Exploring resident-staff relationships in nursing homes in Lebanon. International Journal of Qualitative Studies on Health & Well-Being, 14(1), 1-12.	Intl Jnl of Qual Studies on Health and Wellbeing	Exploring resident-staff relationships in nursing homes in Lebanon	Lebanon	To explore the prevailing relationships between nursing home residents and staff, and the factors that influence these relationships from the standpoint of the older residents themselves, in order to design and shape supportive programs that aim at enhancing and personalizing service improvement. To develop an interpretive framework to understand how relationships influence the experience of resi…	Nursing Homes	13 older residents OP ONLY	Qualitative Phenomenological	Semi-structured interviews	Two main themes representing resident perceptions about their interactions with the nurses emerged: (1) relationships to satisfy the need for physical care, (2) relationships that foster a bond of caring and trust. CG caring attitude, behviour and charcteristics of reliability, empathy and consistency contribute to development of caring relationship.
SR 6.2	2019	Band‐Winterstein, T., Doron, I., Zisberg, L., Shulyaev, K., & Zisberg, A. (2019). The meanings of the unlicensed assistive personnel role in nursing homes: A triadic job analysis perspective [Article]. Journal of Nursing Management (John Wiley & Sons, Inc.), 27(3), 575-583.	Jnl Nursing Manag	The meaning of the unlicensed assitive personnel role in nursing homes: A triadic job analysis perspective	Israel	Described and analyzed how older residents, professional nurses and unlicensed assistive personnel (UAP) perceive the meaning and content of the job carried out by UAP in nursing homes (NHs), as a basis for job analysis	Nursing homes	50 participants - 18 UAP, 15 certified nurses & 17 older NH residents BOTH groups included	Qualitative Phenomenological	Semi-structured in-depth interviews	Six content dimensions in both CG and OP descriptions regarding the meanings of the roles and duties of the CG: (a) care for the physical environment, (b) bodily‐physical care, (c) psycho‐social interpersonal care, (d) professional hierarchy and boundaries, (e) CG personal traits and (f) CG skills, or the need for training and professional education.
SR 2.3	2019	Holmberg, B., Hellström, I., Norberg, A., & Österlind, J. (2019). Assenting to exposedness – meanings of receiving assisted bodily care in a nursing home as narrated by older persons. Scandinavian Journal of Caring Sciences, 33(4), 868-877.	Scandanavian Jnl Caring Sciences	Assenting to exposedness – meanings of receiving assisted bodily care in a nursing home as narrated by older persons	Sweden	To elucidate meanings of receiving assisted bodily care, as narrated by older persons living in a nursing home.	Nursing Home	16 Older people OP ONLY	Lifeworld design	Open ended interviews	Themes: Assenting to exposedness: to have hope in hopelessness’, ‘To relinquish one’s body into others’ hands’, ‘To be between power and powerlessness’, ‘To oscillate between one’s own responsibility and demands’, ‘To be in an ongoing interaction. Receiving assisted bodily care means to be exposed, but not passively. Rather, it means to be self-determinant for as long as possible, to perceive the…
SR 6.3	2019	Stuck, R. E., & Rogers, W. A. (2019). Supporting trust in home healthcare providers: Insights into the care recipients’ perspective. Home Health Care Services Quarterly, 38(2), 61-79.	Jnl of Community Care	Supporting trust in home healthcare providers: Insights into the care recipients' perspective	USA	To explore what older care recipients perceive as supporting trust in home care providers.	Own home & care facility	24 participants - 12 assisted living & 12 independent living OP ONLY	Mixed methods	In-depth questionaire & semi-structured interview	The results from this study demonstrate that aspects that influence the establishment of trust overlap with and are similar to those that have been identified as supporting general successful home healthcare and general trust.
SR 9.2	2020	Eaton, J., Cloyes, K., Paulsen, B., Madden, C., & Ellington, L. (2020). Certified nursing assistants as agents of creative caregiving in long‐term care. International Journal of Older People Nursing, 15(1).	Int Jnl of Older People Nursing	Certified nusing assistants as agents of creative caregiving in long-term care	USA	Using focus groups to describe CG's de!nitions and perceptions of creativity in relation to care of LTC residents.	LTC Facility	14 participants - CNAs CG ONLY	Mixed method, participatory action approach	Focus groups	Certified nursing assistants denied creativity as formal art-making, yet they also described creative approaches to engaging residents in order to build relationships and reduce challenging behaviour. While most linked creativity with discerning and responding to resident needs, creativity was also foundational to time management, teamwork and navigating challenges.
SR 7.2	2020	Funk, L. M., & Outcalt, L. (2020). Maintaining the ‘caring self’ and working relationships: A critically informed analysis of meaning-construction among paid companions in long-term residential care. Ageing & Society, 40(7), 1511-1528.	Jnl Ageing & Society	Maintaining the 'caring self' and working relationships: a critically informed analysis of meaning-construction among paid companions in long-term residential care	Canada	To examine interpretations of the expected work of companions of older people in long term residential care.	LTC Facilities	19 participants - 6 independent workers & 13 private home carers. CG ONLY	Qualitative	Interviews	Study interprets companions’ accounts in relation to their need to justify the necessity for their work to their employers (families), to nurture good relationships with the facilities in which they work, and to maintain a sense of identity as a responsible, conscientious and ‘caring self’.
SR 4.4	2021	Villa, G., Pennestrì, F., Rosa, D., Giannetta, N., Sala, R., Mordacci, R., & Manara, D. F. (2021). Moral Distress in Community and Hospital Settings for the Care of Elderly People. A Grounded Theory Qualitative Study. Healthcare (Basel, Switzerland), 9(10).	Jnl Heathcare	Moral Distress in Community and Hospital Settings for Elderly People. A Grounded Theory Qualitative Study	Italy	To describe the experience of moral distress in all the types of professionals providing daily care to elderly patients and residents.	Hospital & Nursing facilities	13 Participants - 6 from hospital setting & 7 from 2 nursing facilities. CG ONLY	Corbin and Strauss Grounded Theory	Semi-structured interviews	Four categories were derived from the data: talking and listening, care provider wellbeing, decision making, protective factors, and potential solutions. The core category identified was “sharing daily”. Interviewees confirm how hard it may be to communicate to the elderly, but at the same time, how adequate communication with the leader is a protective factor of moral distress. They also confirm…
